# Supplementary material for: Druggable β-catenin palmitoyl-switch coordinates immune evasion via immunogenic ferroptosis resistance and PD-L1-mediated immunosuppression
Source: Cell Rep Med. 2026 May 28;7(6):102837. doi: 10.1016/j.xcrm.2026.102837 (PMC13294000; doi:10.1016/j.xcrm.2026.102837)
Supplement: Table S1. Clinical characteristics of CRC patients for β-catenin palmitoylation analysis [file mmc2.xlsx]

## Sheet: Sheet1
Table S1 Clinical characteristics of CRC patients for β-catenin palmitoylation analysis
Patient	Gender	Age	TNM_T	TNM_N	TNM_M	Stage
1	Male	58	T4a	N1a	M0	IIIB
2	Female	54	T3	N0	M0	IIA
3	Female	65	T3	N2b	M0	IIIB
4	Male	62	T3	N1c	M0	IIIB
5	Male	68	T2	N0	M0	I
6	Male	52	T2	N0	M0	I
7	Female	67	T3	N0	M0	IIA
8	Female	53	T2	N0	M0	I
9	Female	72	T4a	N1b	M0	IIIB
10	Female	48	T1	N0	M0	I
