# Supplementary material for: Druggable β-catenin palmitoyl-switch coordinates immune evasion via immunogenic ferroptosis resistance and PD-L1-mediated immunosuppression
Source: Cell Rep Med. 2026 May 28;7(6):102837. doi: 10.1016/j.xcrm.2026.102837 (PMC13294000; doi:10.1016/j.xcrm.2026.102837)
Supplement: Table S2. Clinical information of CRC patients in TMA [file mmc3.xlsx]

## Sheet: Table S2
Table S2 Clinical information for CRC patients in TMA
Patients	Gender	Age	TNM_T	TNM_N	TNM_M	Stage	Tumor length (cm)	Tumor width (cm)
1	Male	77	T1	N0	M0	I	5	4
2	Female	79	T3	N1a	M0	IIIB	5.5	5
3	Male	70	T3	N1a	M0	IIIB	5	1.5
4	Male	83	T3	N2a	M0	IIIB	4	2.5
5	Male	60	T4a	N1b	M0	IIIB	4	3.5
6	Male	79	T3	N1b	M0	IIIB	4	3.5
7	Male	57	T3	N1a	M0	IIIB	NA	NA
8	Male	73	T3	N1b	M0	IIIB	4	3
9	Male	63	T3	N0	M0	IIA	5	3
10	Male	74	T3	N1c	M0	IIIB	NA	NA
11	Male	63	T3	N2a	M1a	IVA	6	3
12	Female	67	T3	N2a	M0	IIIB	4	4
13	Male	51	T3	N2b	M0	IIIC	5.1	3.1
14	Female	67	T4b	N2b	M0	IIIC	NA	NA
15	Female	67	T3	N2a	M0	IIIB	NA	NA
16	Male	62	T3	N1b	M0	IIIB	6	3
17	Female	60	T4b	N2b	M1	IV	4.5	4
18	Male	75	T3	N0	M0	IIA	9.5	5
19	Female	56	T4a	N2b	M1a	IVA	4.5	3
20	Male	68	T3	N1b	M0	IIIB	NA	NA
21	Female	67	T3	N0	M0	IIA	2.7	2.7
22	Male	71	T2	N0	M0	I	6	4.5
23	Female	55	T3	N1a	M0	IIIB	3	2.5
24	Female	79	T4a	N1b	M0	IIIB	6.2	5
25	Male	68	T3	N0	M0	IIA	2.5	2.5
26	Male	71	T2	N0	M0	I	4	4
27	Female	78	T3	N0	M0	IIA	4	3.5
28	Female	75	T2	N0	M0	I	3	2
29	Female	38	T3	N0	M1a	IVA	NA	NA
30	Female	73	T3	N1a	M0	IIIB	3.5	2.5
31	Male	22	T3	N1a	M0	IIIB	8	8
32	Male	57	T4a	N2b	M1c	IVC	NA	NA
33	Female	75	T3	N1a	M0	IIIB	4	4
34	Male	43	T3	N2a	M0	IIIB	NA	NA
35	Male	67	T3	N0	M0	IIA	5.5	3.5
36	Male	65	T3	N0	M0	IIA	4	3
37	Female	58	T4a	N1a	M0	IIIB	4	3
38	Female	51	T3	N1a	M0	IIIB	4.5	4
39	Female	53	T3	N1b	M0	IIIB	4	3
40	Male	47	T3	N2a	M0	IIIB	3.5	2.2
41	Female	44	T3	N0	M0	IIA	4.5	4.5
42	Male	68	T3	N0	M0	IIA	4	1.5
43	Male	79	T3	N0	M0	IIA	3	2.5
44	Male	70	T2	N2a	M0	IIIB	4	2.5
45	Male	67	T3	N0	M1a	IVA	4	2.5
46	Male	77	T3	N0	M0	IIA	4	2
47	Male	61	T3	N0	M0	IIA	NA	NA
48	Male	96	T3	N0	M0	IIA	6	4
49	Female	66	T3	N0	M0	IIA	3.5	2
50	Female	75	T2	N0	M0	I	5	4
51	Female	62	T3	N1b	M0	IIIB	5.5	4
52	Female	72	T3	N1b	M0	IIIB	NA	NA
53	Male	62	T3	N0	M0	IIA	6	4
54	Male	56	T4a	N2b	M0	IIIC	3.5	2.5
55	Male	56	T1	N0	M0	I	3	3
56	Female	52	T3	N0	M0	IIA	2.5	1
57	Male	63	T3	N0	M0	IIA	4.5	3.5
58	Male	78	T3	N0	M0	IIA	4	2.6
59	Male	69	T3	N0	M0	IIA	4.5	1.8
60	Male	76	T3	N0	M0	IIA	4	2.5
61	Female	66	T1	N0	M0	I	NA	NA
62	Male	64	T3	N2a	M0	IIIB	NA	NA
63	Male	66	T3	N0	M0	IIA	5.5	4
64	Female	45	T3	N1b	M0	IIIB	5	3
65	Male	33	T4b	N0	M0	IIC	9.5	3.5
66	Male	65	T3	N0	M0	IIA	NA	NA
67	Female	62	T3	N0	M0	IIA	NA	NA
68	Male	70	T3	N1a	M0	IIIB	5	4
69	Male	71	T3	N0	M0	IIA	4	4
70	Male	69	T3	N1b	M1a	IVA	5	4
71	Female	70	T3	N0	M0	IIA	3	2.5
72	Female	64	T3	N2b	M1a	IVA	3	2
73	Male	31	T3	N2b	M0	IIIC	NA	NA
74	Male	58	T3	N2a	M0	IIIB	3	1.5
75	Male	62	T4a	N0	M0	IIB	4	3
76	Male	61	T3	N1b	M1b	IVB	4	3
77	Female	66	T3	N0	M0	IIA	5.5	4
78	Male	48	T3	N0	M0	IIA	5	2
79	Female	73	T3	N0	M1a	IVA	2.5	2
80	Male	46	T3	N0	M0	IIA	4	2.5
81	Female	56	T3	N1b	M0	IIIB	3	3
82	Male	77	T3	N1a	M0	IIIB	5	3
83	Male	57	T3	N0	M0	IIA	5	3
84	Male	68	T3	N0	M0	IIA	NA	NA
85	Male	52	T1	N0	M0	I	NA	NA
86	Male	42	T3	N2b	M1c	IVC	5	4
87	Female	54	T4a	N1a	M0	IIIB	NA	NA
88	Female	67	T1	N0	M0	I	5	2
89	Female	68	T3	N0	M0	IIA	4	3
90	Male	71	T3	N2a	M0	IIIB	5	4
91	Female	67	T3	N1b	M0	IIIB	4.3	2.6
92	Male	61	T2	N0	M0	I	NA	NA
93	Female	73	T3	N1a	M0	IIIB	NA	NA
94	Male	69	T3	N1a	M0	IIIB	3	2
95	Male	38	T3	N1a	M0	IIIB	5.5	2
96	Male	35	T3	N1c	M0	IIIB	6	4.5
97	Male	74	T3	N0	M0	IIA	7	6.5
98	Male	52	T3	N1a	M0	IIIB	6	3.5
99	Male	72	T3	N0	M0	IIA	6	5
100	Female	85	T3	N1c	M0	IIIB	2	1
101	Female	66	T3	N1a	M1a	IVA	5	4
102	Female	65	T1	N0	M0	I	NA	NA
103	Female	81	T3	N1a	M0	IIIB	4	3.5
104	Female	41	T3	N1b	M0	IIIB	3	2.5
105	Female	64	T3	N1a	M0	IIIB	4	3.5
106	Male	80	T3	N0	M0	IIA	5	4.5
107	Female	49	T3	N0	M0	IIA	8	4.5
108	Male	82	T3	N0	M0	IIA	5	2
109	Male	55	T2	N1b	M0	IIIA	NA	NA
110	Male	66	T3	N2b	M1a	IVA	8	6
111	Male	43	T3	N2a	M0	IIIB	3	3
112	Male	70	T2	N0	M0	I	4.5	4
113	Female	83	T3	N0	M0	IIA	2.3	2.3
114	Male	58	T3	N0	M0	IIA	2	2
115	Male	66	T3	N0	M0	IIA	3	3.5
116	Female	76	T3	N1a	M0	IIIB	5	5
117	Female	32	T2	N0	M1a	IVA	2.5	2.5
118	Female	44	T3	N2a	M1b	IVB	NA	NA
119	Female	59	T1	N0	M0	I	3	3
120	Female	59	T3	N1c	M0	IIIB	3.5	2.8
121	Male	79	T4b	N1a	M0	IIIC	7	6
122	Male	68	T3	N2b	M0	NA	6	5
123	Female	47	T2	N0	M0	I	4.5	3
124	Female	57	T3	N2b	M0	IIIC	4	3
125	Female	58	T2	N0	M0	I	2	1
126	Male	49	T3	N0	M0	IIA	4	3
127	Male	81	T3	N0	M0	IIA	4.5	4
128	Female	68	T3	N0	M0	IIA	5	4.5
129	Male	88	T3	N0	M0	IIA	2.5	2
130	Male	75	T2	N0	M0	I	NA	NA
131	Female	70	T3	N1a	M0	IIIB	5	4
132	Male	70	T3	N0	M0	IIA	4	3.5
133	Male	67	T3	N0	M0	IIA	4	3.5
134	Male	71	Tis	N0	M0	0	8.5	3.5
135	Female	66	T3	N0	M0	IIA	3	3
136	Male	70	T3	N1b	M0	IIIB	5	3.5
137	Male	52	T3	N2b	M0	IIIC	5	4.5
138	Male	89	T3	N0	M0	IIA	5	4.5
139	Male	49	T4a	N2a	M1c	IVC	NA	NA
140	Male	58	T3	N0	M0	IIA	8	4
141	Female	74	T3	N2b	M0	IIIC	4.5	3
142	Female	75	T3	N1b	M0	IIIB	3	1.5
143	Female	76	T3	N0	M0	NA	5	3
144	Female	45	T3	N0	M0	IIA	6	3.5
145	Male	71	T3	N0	M0	IIA	3.3	2.5
146	Male	56	T3	N0	M0	IIA	8	4.5
147	Female	55	T3	N1b	M0	IIIB	4	3.5
148	Female	83	T4a	N1a	M0	IIIB	NA	NA
149	Male	59	T3	N1b	M0	IIIB	5	4
150	Male	77	T3	N0	M0	IIA	2.5	2.5
151	Female	70	T3	N0	M0	NA	NA	NA
152	Female	48	T4a	N0	M0	IIB	5	3
153	Female	63	T3	N0	M0	IIA	2.2	1.7
154	Male	57	T3	N0	M0	IIA	4	3.5
155	Male	79	T2	N0	M0	I	3	2
156	Male	68	T2	N1a	M0	IIIA	NA	NA
157	Female	56	T3	N0	M0	IIA	NA	NA
158	Male	57	T3	N0	M0	IIA	NA	NA
159	Male	40	T3	N2b	M0	IIIC	NA	NA
160	Male	53	T3	N1a	M0	IIIB	3	2
161	Male	52	T3	N1a	M0	IIIB	2.5	1.5
162	Female	24	T3	N0	M0	IIA	3	3
163	Male	43	T3	N0	M0	IIA	5.5	3
164	Female	42	T2	N0	M0	I	NA	NA
165	Male	52	T3	N2a	M0	IIIB	6	2
166	Male	65	T3	N0	M0	IIA	6	3
167	Male	60	T3	N1a	M0	IIIB	2.5	2.5
168	Male	82	T2	N0	M0	I	NA	NA
169	Female	67	T4a	N2a	M0	IIIC	NA	NA
170	Female	75	T3	N0	M0	IIA	5	4
171	Male	77	T3	N0	M0	IIA	4	3
172	Female	63	T3	N1b	M0	IIIB	NA	NA
173	Female	77	T3	N2b	M1	IV	NA	NA
174	Male	58	T3	N0	M0	IIA	5	3
175	Male	48	T4a	N1a	M0	IIIB	4	3
176	Female	85	T3	N2a	M0	IIIB	6.5	5
177	Male	65	T2	N0	M0	I	3	2
178	Female	53	T3	N0	M0	IIA	9.5	4
179	Female	66	T3	N1a	M0	IIIB	2.5	2
180	Male	68	T4a	N1c	M1	NA	6	3
181	Female	65	T3	N1b	M1a	IVA	NA	NA
182	Male	63	T2	N0	M0	I	NA	NA
183	Male	71	T3	N1c	M0	IIIB	7	2
184	Female	70	T2	N0	M0	I	NA	NA
185	Male	75	T2	N0	M0	I	NA	NA
186	Male	74	T3	N1a	M0	IIIB	NA	NA
187	Male	66	T3	N1b	M0	IIIB	8	4
188	Female	48	T3	N1a	M0	IIIB	4	3.5
189	Male	60	T2	N0	M0	I	4	3
190	Male	35	T3	N2b	M0	IIIC	5	4.5
191	Male	73	T4b	N0	M0	IIC	5	4
192	Male	72	T3	N0	M0	IIA	3.5	2.5
193	Female	56	T3	N1b	M0	IIIB	2	1.5
194	Male	65	T4a	N1b	M0	IIIB	3	2.5
195	Male	58	T3	N1b	M0	IIIB	4.5	3.5
196	Male	76	T3	N0	M0	IIA	4.5	4
197	Female	76	T3	N0	M0	IIA	NA	NA
198	Female	36	T3	N0	M0	IIA	NA	NA
199	Female	67	T3	N1c	M1a	IVA	3	2
200	Female	77	T3	N2a	M0	IIIB	3.2	3
201	Female	70	T4a	N0	M0	IIB	3.5	3
202	Female	54	T3	N1a	M1a	IVA	6	3.5
203	Male	70	T3	N1a	M0	IIIB	3	3.2
204	Male	39	T3	N0	M0	IIA	7.5	5
205	Male	28	T3	N1b	M0	IIIB	3	3
206	Female	60	T3	N2a	M0	IIIB	9	4
207	Male	84	T3	N0	M0	IIA	5	6.5
208	Male	61	T3	N1b	M0	IIIB	4	3
209	Female	43	T3	N1a	M0	IIIB	NA	NA
210	Female	55	T3	N1a	M0	NA	3	3
211	Male	52	T3	N0	M0	NA	3	1.5
212	Male	56	T3	N0	M0	IIA	NA	NA
213	Female	59	T3	N0	M0	IIA	5	4
214	Female	57	T3	N0	M0	IIA	2.5	1
215	Female	59	T3	N0	M0	IIA	4	2.5
216	Female	57	T3	N0	M0	NA	NA	NA
217	Female	57	T3	N0	M0	IIA	2.8	1
218	Male	72	T2	N0	M0	I	3.5	1.5
219	Male	73	T3	N0	M0	NA	5	4
220	Female	65	T4a	N2a	M1c	IVC	NA	NA
221	Male	64	T2	N0	M0	I	NA	NA
222	Female	73	T3	N0	M0	IIA	3	2.5
223	Male	59	T2	N0	M0	I	2.5	1
224	Female	25	T2	N0	M0	I	3	2.5
225	Female	61	T3	N0	M1c	IVC	4.5	3.5
226	Male	55	T2	N0	M0	I	3.5	2.5
227	Female	64	T3	N0	M0	IIA	4.5	3.5
228	Male	53	T3	N0	M0	IIA	4.5	5
229	Male	77	T3	N0	M0	IIA	3.5	2.5
230	Female	64	T3	N0	M0	IIA	7	4
231	Male	31	T2	N0	M0	I	NA	NA
232	Male	72	T3	N0	M0	IIA	6	4
233	Male	80	T4a	N0	M1	NA	6	2
234	Male	25	T1	N0	M0	I	NA	NA
235	Male	42	T2	N0	M0	I	NA	NA
236	Male	56	T4a	N1a	M1c	IVC	6	4
237	Male	59	T3	N0	M0	IIA	NA	NA
