# Supplementary material for: Druggable β-catenin palmitoyl-switch coordinates immune evasion via immunogenic ferroptosis resistance and PD-L1-mediated immunosuppression
Source: Cell Rep Med. 2026 May 28;7(6):102837. doi: 10.1016/j.xcrm.2026.102837 (PMC13294000; doi:10.1016/j.xcrm.2026.102837)
Supplement: Table S3. Clinical characteristics of CRC patients for SLC7A11 expression analysis [file mmc4.xlsx]

## Sheet: Sheet1
Table S3 Clinical characteristics of CRC patients for SLC7A11 expression analysis
Patient	Gender	Age	TNM_T	TNM_N	TNM_M	Stage
1	Female	63	T4b	N0	M0	IIC
2	Male	57	T3	N2b	M1	IV
3	Male	52	T2	N2b	M0	IIIB
4	Female	70	T1	N0	M0	I
5	Male	60	T1	N0	M0	I
