# Supplementary material for: Druggable β-catenin palmitoyl-switch coordinates immune evasion via immunogenic ferroptosis resistance and PD-L1-mediated immunosuppression
Source: Cell Rep Med. 2026 May 28;7(6):102837. doi: 10.1016/j.xcrm.2026.102837 (PMC13294000; doi:10.1016/j.xcrm.2026.102837)
Supplement: Table S4. List of primer and shRNA sequences used in this study [file mmc5.xlsx]

## Sheet: Sheet1
Table S4 List of primer and shRNA sequences used in this study
Primers for construction
Insert	Forward Primer (5’>3’)	Reverse Primer (5’>3’)
Flag-β-catenin	CGCGCGGCCGCATGGCTACTCAAGCTG ATTTGATG	CGCGTCGACCAGGTCAGTATCAAACCAGGC
HA-β-catenin	CGCGTCGACCATGGCTACTCAAGCTG ATTTG	CGCGCGGCCGCTTACAGGTCAGTATCAAACCAGGC
β-catenin C466A	CACTGAGCCTGCCATCGCTGCTCTTCG TCATCTGACC	GGTCAGATGACGAAGAGCAGCGATGGCAGGCTCAGTG
Flag-ZDHHC5	CGCGCGGCCGCATGCCC GCAGAGTCTG GAA	CGCGTCGACCACCGAAATCTCATAGG
HA-ZDHHC5	CGCGTCGACCATGCCCGCAGAGTCTGGAA	CGCGCGGCCGCTCACACCGAAATCTCATAGG
ZDHHC5 C314S	GAGGAATTTGATCATCACTCCCCCTGGGTGAATAACTGT	ACAGTTATTCACCCAGGGGGAGTGATGATCAAATTCCTC
PGL3-SLC7A11-promoter	CGCAGATCTGATTGCATGAGGAAAATGATCC	CGCAAGCTTCAACAGGCTTTCTGACCAT
TBE1-MUT	ATTTCTTTAGGCACGCATCC	GGATGCGTGCCTAAAGAAAT
TBE2-MUT	GCACACACCCATATTTTCAC	GTGAAAATATGGGTGTGTGC
qPCR primers
Amplicons	Forward Primer (5’>3’)	Reverse Primer (5’>3’)
GAPDH	GGAGCGAGATCCCTCCAAAAT	GGCTGTTGTCATACTTCTCATGG
Gapdh	TGACCTCAACTACATGGTCTACA	CTTCCCATTCTCGGCCTTG
Ctnnb1	ATGGAGCCGGACAGAAAAGC	TGGGAGGTGTCAACATCTTCTT
CTNNB1	AGCTTCCAGACACGCTATCAT	CGGTACAACGAGCTGTTTCTAC
SOX9	AGCGAACGCACATCAAGAC	CTGTAGGCGATCTGTTGGGG
AXIN2	TACACTCCTTATTGGGCGATCA	TTGGCTACTCGTAAAGTTTTGGT
c-Myc	GTCAAGAGGCGAACACACAAC	TTGGACGGACAGGATGTATGC
MMP7	GAGTGAGCTACAGTGGGAACA	CTATGACGCGGGAGTTTAACAT
JUN	TCCAAGTGCCGAAAAAGGAAG	CGAGTTCTGAGCTTTCAAGGT
VEGF	AGGGCAGAATCATCACGAAGT	AGGGTCTCGATTGGATGGCA
ZDHHC5	CACCTGCCGCTTTTACCGT	CGGCGACCAATACAGTTATTCAC
SLC7A11	TCTCCAAAGGAGGTTACCTGC	AGACTCCCCTCAGTAAAGTGAC
Slc7a11	GGCACCGTCATCGGATCAG	CTCCACAGGCAGACCAGAAAA
Human-PD-L1	TGGCATTTGCTGAACGCATTT	TGCAGCCAGGTCTAATTGTTTT
Mus-PD-L1	GCTCCAAAGGACTTGTACGTG	TGATCTGAAGGGCAGCATTTC
SLC7A11-TBE1	CTCAGGTGTCAACATAACAG	GCCTGTGTGCGAGAGGTT
SLC7A11-TBE2	GGAGAATTGAGAGCACGATGCA	GGTGTCTCTTGGTGTTACTG
shRNA or sgRNA sequences
shRNA	Sequences (5’>3’)
shCtrl	TTCTCCGAACGTGTCACGT
shZDHHC5-1#	CCCACATTATGGGTGTGTT
shZDHHC5-2#	GCCCATCTACAATGCAATTAT
shSLC7A11	CCCTGGAGTTATGCAGCTAAT
shβ-catenin	GCTGGTATCTCAGAAAGTGCC
shHmgb1	TGACAAGGCTCGTTATGAAAG
sgCtrl	GGGCGAGGAGCTGTTCACCG
sgCTNNB1-1#	CAACAGTCTTACCTGGACTC
sgCTNNB1-2#	CTAACAGCCGCTTTTCTGTC
